# Supplementary material for: An alternative pathway for the effective production of the omega‐3 long‐chain polyunsaturates EPA and ETA in transgenic oilseeds
Source: Plant Biotechnol J. 2015 Jan 30;13(9):1264–75. doi: 10.1111/pbi.12328 (PMC4973703; doi:10.1111/pbi.12328)
Supplement: Supplementary file 2 — Table S1 Single seed analysis – fatty acid composition of individual seeds of line AP5#1_5. [file PBI-13-1264-s002.xlsx]

## Sheet: AP5_1_5 (Graphs)
		ETA	EPA								EPA			ETA	EPA
1	AP5_1_5seed15	9.52449	16.9111	NTG0018.D						0			0	0		0
2	AP5_1_5seed19	8.75936	16.8003	NTG0022.D						1	12.0575		1	8.00489	12.1843	20.1892
3	AP5_1_5seed63	9.33592	16.7186	NTG0071.D						2	12.1843		2	8.66982	12.0575	20.7273
4	AP5_1_5seed64	9.75426	16.5402	NTG0072.D						3	12.5813		3	8.56617	12.5966	21.1628
5	AP5_1_5seed61	9.17828	16.286	NTG0069.D						4	12.5966		4	8.23537	13.0094	21.2448
6	AP5_1_5seed20	9.19386	16.1336	NTG0023.D						5	12.7169		5	8.43578	12.8783	21.3141
7	AP5_1_5seed68	9.11133	16.0522	NTG0076.D						6	12.7202		6	8.27993	13.0832	21.3632
8	AP5_1_5seed12	8.8285	15.9023	NTG0015.D						7	12.8783		7	8.65703	12.7169	21.3739
9	AP5_1_5seed24	9.40853	15.8231	NTG0028.D						8	13.0094		8	8.895	12.5813	21.4763
10	AP5_1_5seed17	9.17206	15.8109	NTG0020.D						9	13.0212		9	8.78334	12.7202	21.5035
11	AP5_1_5seed38	8.62353	15.7121	NTG0043.D						10	13.0832		10	8.01643	13.5828	21.5992
12	AP5_1_5seed62	9.10819	15.6608	NTG0070.D						11	13.2004		11	8.63487	13.0212	21.6561
13	AP5_1_5seed26	9.55262	15.5544	NTG0030.D						12	13.3787		12	8.32926	13.4033	21.7325
14	AP5_1_5seed58	8.78303	15.5073	NTG0065.D						13	13.4033		13	8.53449	13.2004	21.7349
15	AP5_1_5seed1	8.73854	15.5021	NTG0001.D						14	13.4741		14	8.20111	13.6832	21.8843
16	AP5_1_5seed48	8.7574	15.4511	NTG0054.D						15	13.5828		15	8.53794	13.3787	21.9166
17	AP5_1_5seed66	9.18084	15.3729	NTG0074.D						16	13.6184		16	8.39698	13.6563	22.0532
18	AP5_1_5seed32	8.84748	15.3297	NTG0037.D						17	13.6495		17	8.51787	13.6769	22.1948
19	AP5_1_5seed59	8.55272	15.3288	NTG0066.D						18	13.6563		18	8.37838	13.838	22.2163
20	AP5_1_5seed42	8.91343	15.3037	NTG0048.D						19	13.6769		19	8.64899	13.6495	22.2985
21	AP5_1_5seed11	8.8697	15.2076	NTG0014.D						20	13.6832		20	8.25659	14.1431	22.3997
22	AP5_1_5seed8	9.31934	15.1012	NTG0008.D						21	13.838		21	8.45152	13.9693	22.4208
23	AP5_1_5seed70	9.41693	15.0908	NTG0078.D						22	13.8871		22	8.47429	14.0524	22.5267
24	AP5_1_5seed47	8.40464	14.9861	NTG0053.D						23	13.8918		23	8.92328	13.6184	22.5417
25	AP5_1_5seed57	8.033	14.9379	NTG0064.D						24	13.9693		24	9.15791	13.4741	22.632
26	AP5_1_5seed60	9.33569	14.904	NTG0067.D						25	14.0393		25	8.71514	14.0393	22.7545
27	AP5_1_5seed56	8.75964	14.8521	NTG0063.D						26	14.052		26	8.36827	14.5047	22.873
28	AP5_1_5seed13	8.40076	14.8242	NTG0016.D						27	14.0524		27	8.033	14.9379	22.9709
29	AP5_1_5seed46	8.7121	14.7519	NTG0052.D						28	14.1215		28	9.23311	13.8918	23.1249
30	AP5_1_5seed71	9.13202	14.6469	NTG0079.D						29	14.1431		29	9.02144	14.1215	23.1429
31	AP5_1_5seed52	8.80265	14.6331	NTG0059.D						30	14.2303		30	8.91262	14.3099	23.2225
32	AP5_1_5seed27	9.38474	14.5618	NTG0031.D						31	14.2476		31	8.40076	14.8242	23.225
33	AP5_1_5seed51	8.36827	14.5047	NTG0058.D						32	14.2989		32	9.25616	14.052	23.3082
34	AP5_1_5seed29	9.22661	14.4674	NTG0033.D						33	14.3099		33	9.10227	14.2476	23.3499
35	AP5_1_5seed5	9.42963	14.3551	NTG0005.D						34	14.3305		34	8.40464	14.9861	23.3907
36	AP5_1_5seed25	9.04249	14.35	NTG0029.D						35	14.35		35	9.04249	14.35	23.3925
37	AP5_1_5seed36	9.28506	14.3305	NTG0041.D						36	14.3551		36	9.10914	14.2989	23.408
38	AP5_1_5seed2	8.91262	14.3099	NTG0002.D						37	14.4674		37	8.80265	14.6331	23.4357
39	AP5_1_5seed30	9.10914	14.2989	NTG0034.D						38	14.5047		38	8.7121	14.7519	23.464
40	AP5_1_5seed72	9.10227	14.2476	NTG0081.D						39	14.5618		39	8.75964	14.8521	23.6117
41	AP5_1_5seed69	9.53544	14.2303	NTG0077.D						40	14.6331		40	9.28506	14.3305	23.6156
42	AP5_1_5seed55	8.25659	14.1431	NTG0062.D						41	14.6469		41	9.22661	14.4674	23.694
43	AP5_1_5seed41	9.02144	14.1215	NTG0047.D						42	14.7519		42	9.85442	13.8871	23.7415
44	AP5_1_5seed43	8.47429	14.0524	NTG0049.D						43	14.8242		43	9.53544	14.2303	23.7658
45	AP5_1_5seed28	9.25616	14.052	NTG0032.D						44	14.8521		44	9.13202	14.6469	23.7789
46	AP5_1_5seed33	8.71514	14.0393	NTG0038.D						45	14.904		45	9.42963	14.3551	23.7847
47	AP5_1_5seed44	8.45152	13.9693	NTG0050.D						46	14.9379		46	8.55272	15.3288	23.8815
48	AP5_1_5seed10	9.23311	13.8918	NTG0010.D						47	14.9861		47	9.38474	14.5618	23.9466
49	AP5_1_5seed67	9.85442	13.8871	NTG0075.D						48	15.0908		48	8.8697	15.2076	24.0773
50	AP5_1_5seed49	8.37838	13.838	NTG0055.D						49	15.1012		49	8.84748	15.3297	24.1772
51	AP5_1_5seed14	8.20111	13.6832	NTG0017.D						50	15.2076		50	8.7574	15.4511	24.2085
52	AP5_1_5seed31	8.51787	13.6769	NTG0036.D						51	15.3037		51	8.91343	15.3037	24.2171
53	AP5_1_5seed4	8.39698	13.6563	NTG0004.D						52	15.3288		52	9.33569	14.904	24.2397
54	AP5_1_5seed40	8.64899	13.6495	NTG0045.D						53	15.3297		53	8.73854	15.5021	24.2406
55	AP5_1_5seed50	8.92328	13.6184	NTG0056.D						54	15.3729		54	8.78303	15.5073	24.2904
56	AP5_1_5seed45	8.01643	13.5828	NTG0051.D						55	15.4511		55	8.62353	15.7121	24.3356
57	AP5_1_5seed65	9.15791	13.4741	NTG0073.D						56	15.5021		56	9.31934	15.1012	24.4205
58	AP5_1_5seed7	8.32926	13.4033	NTG0007.D						57	15.5073		57	9.41693	15.0908	24.5077
59	AP5_1_5seed6	8.53794	13.3787	NTG0006.D						58	15.5544		58	9.18084	15.3729	24.5538
60	AP5_1_5seed9	8.53449	13.2004	NTG0009.D						59	15.6608		59	8.8285	15.9023	24.7308
61	AP5_1_5seed54	8.27993	13.0832	NTG0061.D						60	15.7121		60	9.10819	15.6608	24.7689
62	AP5_1_5seed39	8.63487	13.0212	NTG0044.D						61	15.8109		61	9.17206	15.8109	24.9829
63	AP5_1_5seed53	8.23537	13.0094	NTG0060.D						62	15.8231		62	9.55262	15.5544	25.107
64	AP5_1_5seed35	8.43578	12.8783	NTG0040.D						63	15.9023		63	9.11133	16.0522	25.1635
65	AP5_1_5seed16	8.78334	12.7202	NTG0019.D						64	16.0522		64	9.40853	15.8231	25.2316
66	AP5_1_5seed21	8.65703	12.7169	NTG0025.D						65	16.1336		65	9.19386	16.1336	25.3275
67	AP5_1_5seed23	8.56617	12.5966	NTG0027.D						66	16.286		66	9.17828	16.286	25.4643
68	AP5_1_5seed3	8.895	12.5813	NTG0003.D						67	16.5402		67	8.75936	16.8003	25.5597
69	AP5_1_5seed18	8.00489	12.1843	NTG0021.D						68	16.7186		68	9.33592	16.7186	26.0546
70	AP5_1_5seed22	8.66982	12.0575	NTG0026.D						69	16.8003		69	9.75426	16.5402	26.2945
71	AP5_1_5seed34	9.1084	11.9915	NTG0039.D						70	16.9111		70	9.52449	16.9111	26.4356
72	AP5_1_5seed37	7.9759	11.7051	NTG0042.D						71			71
	N=72	8.84804	14.405	Av
		0.440111	1.2183	SD
		7.9759	11.7051	MIN
		9.85442	16.9111	MAX

## Sheet: AP5_1_5 data
			16:0	16:1	16:2	18:0	18:1Δ9	18:2Δ9,12	GLA	ALA	SDA	20:0	20:1Δ11	20:2Δ8,11	20:2Δ11,14	DGLA	ARA	20:3n3	ETA	EPA	22:0	22:1	Others	Sum
		1	7.89434	0.23439	0.0621198	3.94453	6.10566	10.5298	0.153863	22.1456	0.176096	1.88194	2.9843	6.38392	0.746036	2.47534	1.52481	1.29994	9.52449	16.9111	0.328773	0.388127	4.30482	100			AP5_1_5seed15	NTG0018.D
		2	7.86376	0.215028	0.0610621	4.14246	6.96249	12.6228	0.158911	20.5686	0.168256	1.88421	2.72076	5.98968	0.745787	2.47328	1.64257	1.1898	8.75936	16.8003	0.323076	0.360828	4.34704	100			AP5_1_5seed19	NTG0022.D
		3	8.3533	0.147553	0.0841479	4.18313	7.29689	13.2204	0.145761	21.2041	0.153696	1.76504	2.5673	5.4164	0.598061	2.76969	1.81562	1.27733	9.33592	16.7186	0	0.321549	2.62551	100			AP5_1_5seed63	NTG0071.D
		4	8.43752	0.157509	0.0817573	4.1753	6.90203	12.5692	0.153921	21.4019	0.168732	1.70912	2.63708	5.79384	0.580003	2.85272	1.76014	1.31239	9.75426	16.5402	0	0.345775	2.66659	100			AP5_1_5seed64	NTG0072.D
		5	8.40558	0.141342	0.085844	4.48209	7.62103	13.3824	0.146806	20.5044	0.153955	1.85653	2.60344	5.47873	0.613105	3.07604	1.87461	1.2266	9.17828	16.286	0	0.301232	2.58196	100			AP5_1_5seed61	NTG0069.D
		6	7.62123	0.201683	0.061742	4.13822	6.70357	12.3592	0.150079	20.0934	0.155952	2.00601	3.25685	6.15626	0.678969	2.6534	1.68812	1.41043	9.19386	16.1336	0.342684	0.420819	4.57387	100			AP5_1_5seed20	NTG0023.D
		7	8.04223	0.156346	0.066104	4.33892	7.54047	13.4023	0.146635	20.6698	0.149336	1.8927	2.90071	6.02345	0.672437	2.78411	1.73253	1.24987	9.11133	16.0522	0	0.380395	2.68813	100			AP5_1_5seed68	NTG0076.D
		8	7.89001	0.22218	0.0630726	4.29193	7.04806	13.7005	0.1532	19.3796	0.146925	1.96491	2.93986	6.04349	0.696909	2.81148	1.67851	1.20448	8.8285	15.9023	0.343755	0.381996	4.30831	100			AP5_1_5seed12	NTG0015.D
		9	7.88946	0.317897	0.0531615	3.97844	7.59281	12.2134	0.157955	21.3282	0.164102	1.64771	3.10893	6.08042	0.700974	2.47935	1.78092	1.29879	9.40853	15.8231	0.315103	0.334898	3.32576	100			AP5_1_5seed24	NTG0028.D
		10	8.15116	0.21142	0.0640622	3.86505	7.07361	13.2827	0.146025	21.1909	0.14431	1.59278	2.77685	5.6724	0.581415	2.63082	1.7231	1.28887	9.17206	15.8109	0.271717	0.33594	4.01392	100			AP5_1_5seed17	NTG0020.D
		11	7.80629	0.134137	0.0766324	4.21	7.69806	13.5409	0.135727	20.6512	0.138513	1.86874	2.85117	5.89191	0.684212	2.64015	1.69884	1.20222	8.62353	15.7121	0.322255	0.358551	3.75488	100			AP5_1_5seed38	NTG0043.D
		12	8.06315	0.146133	0.0885565	4.06196	7.73923	13.165	0.133683	21.6903	0.140531	1.6555	2.96234	5.66088	0.604363	2.90636	1.83485	1.37665	9.10819	15.6608	0	0.359665	2.64191	100			AP5_1_5seed62	NTG0070.D
		13	7.69548	0.297898	0.0542655	3.8906	7.31446	11.4506	0.152423	21.9387	0.163694	1.80199	3.41755	6.31944	0.698396	2.41258	1.66483	1.33523	9.55262	15.5544	0.340159	0.380935	3.56375	100			AP5_1_5seed26	NTG0030.D
		14	7.67063	0.250593	0.0460693	4.16169	8.14205	13.4357	0.160033	20.4966	0.141815	1.92076	3.29201	5.73449	0.657836	2.75914	1.86865	1.30646	8.78303	15.5073	0	0.317031	3.34803	100			AP5_1_5seed58	NTG0065.D
		15	7.95025	0.265437	0.359461	3.97734	7.32423	13.232	0.127362	19.9883	0.124716	2.45817	3.15852	6.08466	0.62329	2.5111	1.74412	1.1825	8.73854	15.5021	0.936786	0.366553	3.34454	100			AP5_1_5seed1	NTG0001.D
		16	7.66508	0.15925	0.0108231	4.25193	7.95095	12.825	0.141927	20.8722	0.137306	2.01385	3.26634	6.09543	0.708322	2.53299	1.75835	1.29833	8.7574	15.4511	0.367653	0.369611	3.36612	100			AP5_1_5seed48	NTG0054.D
		17	8.0119	0.130338	0.0686813	4.42656	7.71912	13.2758	0.145141	21.1279	0.151134	1.91016	2.98095	5.80104	0.623803	2.85171	1.76995	1.36118	9.18084	15.3729	0	0.364912	2.72597	100			AP5_1_5seed66	NTG0074.D
		18	7.73666	0.138319	0.0701398	4.16172	7.58974	12.8976	0.141929	21.0773	0.145567	1.90243	2.93771	5.9892	0.652836	2.54931	1.63794	1.27021	8.84748	15.3297	0.331698	0.389356	4.20313	100			AP5_1_5seed32	NTG0037.D
		19	7.49015	0.222919	0.0401576	4.13499	8.62781	13.4624	0.14877	21.1717	0.135137	1.84382	3.24052	5.57726	0.623098	2.68889	1.91275	1.38225	8.55272	15.3288	0	0.308215	3.10766	100			AP5_1_5seed59	NTG0066.D
		20	7.36259	0.29904	0.0482835	3.5065	8.66044	11.8179	0.14718	22.5022	0.153857	1.51268	3.46905	6.23804	0.638355	2.19773	1.87524	1.34762	8.91343	15.3037	0.30826	0.382641	3.31527	100			AP5_1_5seed42	NTG0048.D
		21	7.8812	0.225109	0.0575513	4.2785	7.3085	13.1676	0.14092	20.8636	0.138938	1.91559	3.00908	5.93334	0.657526	2.64175	1.65738	1.32356	8.8697	15.2076	0.312806	0.361536	4.04829	100			AP5_1_5seed11	NTG0014.D
		22	7.60468	0.376766	0.0302311	3.39531	8.39122	12.7642	0.148491	21.581	0.143184	1.5318	3.33354	5.75702	0.571848	2.76379	1.75812	1.40863	9.31934	15.1012	0.291207	0.367081	3.36139	100			AP5_1_5seed8	NTG0008.D
		23	7.87174	0.135435	0.0797392	4.37201	7.46999	13.1124	0.149252	20.9742	0.153051	1.97728	3.25049	5.99554	0.600026	2.84999	1.75213	1.44243	9.41693	15.0908	0	0.41303	2.89351	100			AP5_1_5seed70	NTG0078.D
		24	7.60033	0.166914	0.0513162	4.56989	8.58497	12.9995	0.139533	19.941	0.133185	2.25573	3.51628	6.10456	0.715503	2.50199	1.79108	1.28865	8.40464	14.9861	0.410618	0.410752	3.42755	100			AP5_1_5seed47	NTG0053.D
		25	7.48956	0.207725	0.0521491	4.29252	9.13644	14.3408	0.132371	20.1645	0.115812	1.91365	3.40184	5.68177	0.661225	2.80381	1.92397	1.27051	8.033	14.9379	0	0.33107	3.1094	100			AP5_1_5seed57	NTG0064.D
		26	7.50583	0.157484	0.0327167	3.79588	7.9154	13.093	0.155366	21.9287	0.150806	1.64562	3.48091	5.83429	0.582634	2.75006	1.83276	1.42247	9.33569	14.904	0	0.330147	3.14616	100			AP5_1_5seed60	NTG0067.D
		27	7.61144	0.218761	0.0496908	4.02514	8.17409	13.5836	0.143326	20.6709	0.133147	1.85753	3.4839	5.78886	0.629675	2.73251	1.83821	1.37633	8.75964	14.8521	0.345645	0.367915	3.35764	100			AP5_1_5seed56	NTG0063.D
		28	7.54648	0.204652	0.0647609	4.39005	8.16004	12.7401	0.142539	21.3261	0.142883	1.96659	3.07016	6.0982	0.705629	2.60329	1.65345	1.25216	8.40076	14.8242	0.330436	0.362976	4.01458	100			AP5_1_5seed13	NTG0016.D
		29	7.56475	0.2432	0.0145066	3.86793	8.91064	12.7819	0.13625	21.7884	0.141555	1.70291	3.43499	6.09017	0.618243	2.43394	1.85084	1.36157	8.7121	14.7519	0	0.371604	3.22271	100			AP5_1_5seed46	NTG0052.D
		30	7.87146	0.250138	0.0358381	3.97706	8.02366	13.8171	0.138148	21.0264	0.144948	1.70977	3.35891	5.72376	0.589144	2.89206	1.88872	1.30932	9.13202	14.6469	0	0.296734	3.16788	100			AP5_1_5seed71	NTG0079.D
		31	7.53336	0.219905	0.0487936	4.33238	8.20492	14.0803	0.145859	19.9888	0.12831	1.9454	3.44326	5.88122	0.595799	2.90263	1.85633	1.34199	8.80265	14.6331	0.341617	0.336832	3.23651	100			AP5_1_5seed52	NTG0059.D
		32	7.17326	0.250567	0.0568623	3.97483	8.03433	12.4726	0.144409	22.1994	0.14928	1.82778	3.47576	6.2736	0.639783	2.49236	1.62515	1.34752	9.38474	14.5618	0.322889	0.361992	3.231	100			AP5_1_5seed27	NTG0031.D
		33	7.45037	0.230222	0.0540358	4.08911	9.23945	13.5596	0.13249	21.557	0.129157	1.82435	3.38597	5.78344	0.632284	2.63319	1.84285	1.2723	8.36827	14.5047	0	0.300577	3.0106	100			AP5_1_5seed51	NTG0058.D
		34	7.80975	0.269989	0.0533402	4.0328	8.78959	13.8057	0.165173	19.6256	0.154811	1.81079	3.41989	5.60302	0.563458	2.84703	1.86866	1.36563	9.22661	14.4674	0.334593	0.388731	3.39747	100			AP5_1_5seed29	NTG0033.D
		35	7.22375	0.276201	0.0378507	4.61822	8.2661	12.8492	0.144713	20.16	0.138102	2.1014	3.60856	6.19669	0.595478	2.79902	1.69798	1.3517	9.42963	14.3551	0.369255	0.374337	3.40679	100			AP5_1_5seed5	NTG0005.D
		36	7.78718	0.265989	0.0470983	3.88769	7.81804	13.7629	0.136194	21.0468	0.133788	1.71188	3.62206	5.88729	0.572927	2.80862	1.70294	1.43217	9.04249	14.35	0.302181	0.378437	3.30332	100			AP5_1_5seed25	NTG0029.D
		37	7.68937	0.156758	0.069168	4.60724	6.5495	14.2976	0.145452	18.568	0.126993	2.29425	3.71889	5.92844	0.514744	3.31534	1.72696	1.49882	9.28506	14.3305	0.369919	0.487461	4.31959	100			AP5_1_5seed36	NTG0041.D
		38	6.92478	0.331874	0.0274251	3.96977	8.64901	13.1739	0.121562	22.1959	0.124687	1.63605	3.51608	5.91017	0.5359	2.81563	1.78316	1.36426	8.91262	14.3099	0.274882	0.283363	3.13912	100			AP5_1_5seed2	NTG0002.D
		39	7.53225	0.293877	0.0526275	3.68127	7.92552	12.0073	0.136994	23.4979	0.142234	1.57904	3.4022	6.24288	0.628635	2.60656	1.77867	1.38512	9.10914	14.2989	0.283583	0.317475	3.09785	100			AP5_1_5seed30	NTG0034.D
		40	7.65665	0.167419	0.0387501	4.19582	8.17401	14.3077	0.140476	20.112	0.134851	1.82669	3.52067	5.8359	0.569284	3.07154	1.86321	1.36801	9.10227	14.2476	0	0.342363	3.3248	100			AP5_1_5seed72	NTG0081.D
		41	8.08489	0.153426	0.0716167	4.54917	7.01936	13.9587	0.144014	20.2227	0.136114	2.09229	3.33323	6.05102	0.553566	3.26951	1.74233	1.43126	9.53544	14.2303	0	0.424107	2.99695	100			AP5_1_5seed69	NTG0077.D
		42	7.51706	0.217582	0.0500898	4.30695	9.29597	13.507	0.129158	21.7652	0.121722	0.850507	3.73662	5.93693	0.6606	2.73554	1.83888	1.41594	8.25659	14.1431	0	0.357932	3.15662	100			AP5_1_5seed55	NTG0062.D
		43	7.41102	0.295824	0.0459198	4.19664	8.2513	13.4031	0.142503	20.3912	0.138122	1.95184	3.66064	6.33038	0.588895	2.69857	1.77879	1.3272	9.02144	14.1215	0.386679	0.424171	3.43426	100			AP5_1_5seed41	NTG0047.D
		44	7.54421	0.273232	0.0490863	4.48681	8.78725	14.2346	0.138897	20.0077	0.120533	1.98269	3.56973	5.84653	0.591376	2.78633	1.8337	1.36658	8.47429	14.0524	0.346704	0.37485	3.13252	100			AP5_1_5seed43	NTG0049.D
		45	7.653	0.284283	0.0551485	4.21183	8.2491	12.7162	0.141994	21.8753	0.14924	1.85812	3.39181	6.10839	0.58026	2.55235	1.65831	1.38629	9.25616	14.052	0.314921	0.351577	3.15372	100			AP5_1_5seed28	NTG0032.D
		46	7.79029	0.137638	0.0738241	3.93042	8.70202	12.9991	0.146544	21.4013	0.152647	1.62941	3.18491	5.91718	0.581076	2.66511	1.7383	1.33973	8.71514	14.0393	0.287912	0.395351	4.17267	100			AP5_1_5seed33	NTG0038.D
		47	7.42096	0.255881	0.0418963	4.02687	9.58733	13.1706	0.109651	21.8528	0.12393	1.77019	3.37161	6.03928	0.592392	2.50111	1.83542	1.27609	8.45152	13.9693	0.32151	0.333998	2.94767	100			AP5_1_5seed44	NTG0050.D
		48	7.62137	0.241214	0.048105	3.84951	8.4872	12.2106	0.133576	22.6802	0.144868	1.68815	3.70505	6.01975	0.597551	2.45957	1.62656	1.47838	9.23311	13.8918	0.308982	0.38481	3.18968	100			AP5_1_5seed10	NTG0010.D
		49	7.65242	0.136673	0.0606774	3.87415	7.17513	12.8817	0.139267	22.6396	0.14403	1.66684	3.49131	6.16866	0.512323	3.0497	1.70786	1.55541	9.85442	13.8871	0	0.422828	2.97993	100			AP5_1_5seed67	NTG0075.D
		50	7.32658	0.218079	0.0422598	3.92846	9.60082	12.7362	0.130663	22.2753	0.129574	1.72434	3.66441	6.09156	0.615577	2.56792	1.84486	1.43711	8.37838	13.838	0	0.347189	3.10278	100			AP5_1_5seed49	NTG0055.D
		51	7.66155	0.204425	0.0681151	4.37537	8.68912	13.2341	0.130597	21.7391	0.126367	1.9961	3.09477	5.95416	0.648112	2.60193	1.73275	1.25961	8.20111	13.6832	0.321598	0.346283	3.9316	100			AP5_1_5seed14	NTG0017.D
		52	7.59377	0.133965	0.0714105	4.41264	8.39429	13.9158	0.123255	20.9704	0.116765	1.95348	3.13862	5.84085	0.601133	2.97266	1.70862	1.29037	8.51787	13.6769	0.311165	0.35969	3.89634	100			AP5_1_5seed31	NTG0036.D
		53	7.32767	0.24642	0.0431969	3.93287	10.0536	13.2049	0.127618	21.9882	0.12258	1.66132	3.46696	5.76	0.609807	2.63176	1.81786	1.35185	8.39698	13.6563	0.302755	0.327444	2.96986	100			AP5_1_5seed4	NTG0004.D
		54	7.42053	0.207041	0.071175	3.72738	9.13418	12.7196	0.134428	22.275	0.138044	1.47412	3.29045	6.13626	0.587753	2.67554	1.79206	1.39092	8.64899	13.6495	0.273244	0.384821	3.86888	100			AP5_1_5seed40	NTG0045.D
		55	7.19255	0.150168	0.0117129	4.20866	8.96105	13.6293	0.136847	21.057	0.128972	1.92377	3.77076	5.99128	0.4668	2.80335	1.82825	1.4628	8.92328	13.6184	0	0.394892	3.34026	100			AP5_1_5seed50	NTG0056.D
		56	7.37722	0.222694	0.0455603	4.22498	9.75736	13.2523	0.121118	21.3784	0.117685	1.99578	3.68383	6.03103	0.623702	2.44277	1.85697	1.36605	8.01643	13.5828	0.348795	0.396896	3.15757	100			AP5_1_5seed45	NTG0051.D
		57	7.13064	0.135472	0.0712335	4.80304	8.38429	16.0761	0.144695	21.2225	0.134582	1.69976	2.73049	5.3108	0.473909	3.3866	1.7121	1.16643	9.15791	13.4741	0	0.296592	2.4888	100			AP5_1_5seed65	NTG0073.D
		58	7.76901	0.231281	0.0419962	4.13422	9.64325	13.5713	0.125814	21.7475	0.126239	1.7171	3.43313	5.79862	0.584266	2.69629	1.77434	1.28247	8.32926	13.4033	0.30888	0.332715	2.94907	100			AP5_1_5seed7	NTG0007.D
		59	7.80886	0.23884	0.0499608	4.20843	9.42699	13.4359	0.129493	21.3929	0.127416	1.84412	3.40195	5.78934	0.582047	2.70744	1.75692	1.34385	8.53794	13.3787	0.336042	0.356445	3.14647	100			AP5_1_5seed6	NTG0006.D
		60	7.51633	0.249863	0.0488851	4.26924	9.31315	14.2515	0.123433	20.9483	0.114418	1.87861	3.49583	5.71115	0.533538	2.97087	1.79015	1.36247	8.53449	13.2004	0.315946	0.333719	3.03771	100			AP5_1_5seed9	NTG0009.D
		61	7.17553	0.199046	0.0215126	4.25931	9.32004	13.3599	0.129579	21.0349	0.118248	2.00868	4.1132	6.10845	0.582552	2.78379	1.80215	1.49402	8.27993	13.0832	0.361584	0.435829	3.32855	100			AP5_1_5seed54	NTG0061.D
		62	7.34956	0.187057	0.0709527	3.8819	9.28847	13.0759	0.124832	22.867	0.12991	1.56218	3.25788	6.00963	0.547539	2.69272	1.7152	1.34795	8.63487	13.0212	0.270651	0.347881	3.61672	100			AP5_1_5seed39	NTG0044.D
		63	7.29969	0.200319	0.0428621	4.30963	10.0457	13.9475	0.123785	21.8708	0.117645	0.727785	3.75214	5.98974	0.561874	2.7789	1.86294	1.39772	8.23537	13.0094	0.329207	0.356288	3.04062	100			AP5_1_5seed53	NTG0060.D
		64	7.69178	0.127726	0.0801853	4.18733	8.61471	13.9063	0.122372	21.304	0.118284	1.8058	3.48099	6.14496	0.575049	2.91585	1.7368	1.34279	8.43578	12.8783	0.308086	0.394332	3.82854	100			AP5_1_5seed35	NTG0040.D
		65	7.46696	0.203464	0.0647306	3.95744	7.86764	11.9823	0.118534	24.6198	0.128757	1.70666	3.4567	6.24068	0.541107	2.61367	1.5383	1.46263	8.78334	12.7202	0.276853	0.373623	3.87655	100			AP5_1_5seed16	NTG0019.D
		66	7.32493	0.257952	0.0442068	3.98146	9.58651	13.4847	0.126261	22.6442	0.124688	1.58671	3.51629	5.91419	0.520255	2.79716	1.77508	1.38685	8.65703	12.7169	0.288757	0.321821	2.94415	100			AP5_1_5seed21	NTG0025.D
		67	7.54947	0.26724	0.0454491	4.27669	9.29565	13.7651	0.121107	21.4402	0.116516	1.86917	3.82932	5.99762	0.539721	2.79483	1.73065	1.40254	8.56617	12.5966	0.33122	0.377899	3.08682	100			AP5_1_5seed23	NTG0027.D
		68	7.5576	0.244358	0.0451177	3.85633	8.97238	12.5621	0.128695	23.323	0.138378	1.62138	3.79163	6.27477	0.546318	2.59247	1.60245	1.4424	8.895	12.5813	0.303326	0.382023	3.13896	100			AP5_1_5seed3	NTG0003.D
		69	7.28982	0.18663	0.0654208	4.08131	10.1872	13.8387	0.108584	22.0961	0.110155	1.73775	3.37226	6.02395	0.56962	2.76236	1.70285	1.2776	8.00489	12.1843	0.293986	0.370937	3.73557	100			AP5_1_5seed18	NTG0021.D
		70	7.29352	0.247846	0.0422469	4.09259	9.59399	13.8892	0.123886	22.0725	0.120136	1.71203	3.92	6.00045	0.485665	2.88392	1.71272	1.43498	8.66982	12.0575	0.303412	0.374835	2.96885	100			AP5_1_5seed22	NTG0026.D
		71	7.37395	0.150207	0.0695429	3.85362	7.6005	12.286	0.116142	23.923	0.119249	1.71952	4.08989	6.31715	0.485806	2.90083	1.51031	1.65627	9.1084	11.9915	0.298985	0.437991	3.99111	100			AP5_1_5seed34	NTG0039.D
		72	7.33231	0.110796	0.0833023	4.38585	10.2405	14.1017	0.106758	21.9014	0.107632	1.84592	3.55571	6.00168	0.526474	2.79707	1.70067	1.32033	7.9759	11.7051	0.307146	0.37847	3.51529	100			AP5_1_5seed37	NTG0042.D
